# Supplementary material for: In vitro assessment of antibacterial and biocompatibility properties of a poly-ε-lysine and hyaluronic acid contact-killing coating to prevent prosthetic joint infection
Source: PLoS One. 2026 Jan 30;21(1):e0340632. doi: 10.1371/journal.pone.0340632 (PMC12857985; doi:10.1371/journal.pone.0340632)
Supplement: S1 File — (XLSX) [file pone.0340632.s001.xlsx]

## Sheet: Water contact angle (Fig 3)
Sample	1			2			3
Measurement	1	2	3	1	2	3	1	2	3	Average	SD
Ti-Uncoated	108.06	106.65	101.8	114.18	113.28	114.74	105.63	116.33	116.8	110.83	5.38668
Ti-PEL-10/HA144-1 coated	25.45	24.24	21.91	26.57	29.09	45.97	20.45	18.28	24.01	26.2189	8.08341
UHMWPE-Uncoated	98.81	85.4	91.62	72.28	66.36	77.39	78.04	84.72	84.44	82.1178	9.84841
UHMWPE - PEL-10/HA144-1 coated	15.48	9.39	16.53	24.53	11.45	21.15	14.92	8.6	7.53	14.3978	5.79647

## Sheet: Roughness
Roughness [µm]
Uncoated	PEL-10/HA144-1
1.308	1.415
1.627	1.574
1.677	1.374
1.317
1.784

## Sheet: Pin on Disk
Wear rate [mg]
Uncoated	PEL-10/HA144-1
6.54	6.31
6.4	8.33
6.97	7.88

## Sheet: Antibacterial activity (Fig 4)
All cells are CFU/sample
S. aureus ATCC 6538
Titanium			UHMWPE
Uncoated - start inoculum	Uncoated	PEL-10/HA144-1	Uncoated - start inoculum	Uncoated	PEL-10/HA144-1
31800	134000	0	25500	107000	50
41000	216000	0	39000	121000	50
30800	585000	0	36800	152000	0
26500	648000	0	22500	473000	1600
32500	230000	0	41300	313000	650
18500	883000	25	63000	490000	175
22500	128000	0	48300	1830000	0
27800	62500	0	55300	610000	75
24000	298000	0	61800	630000	12400
E. coli ATCC 8739
Titanium			UHMWPE
Uncoated - start inoculum	Uncoated	PEL-10/HA144-1	Uncoated - start inoculum	Uncoated	PEL-10/HA144-1
21800	5730	400	21000	3980000	0
15500	1430000	50	13300	2880000	0
16300	423000	175	22000	3480000	75
7530	4450000	0	22300	4180000	0
19500	7050000	0	19500	3650000	0
15300	5080000	0	22500	6430000	0
38000	6800000	0	16300	2900000	175
40300	1400000	0	38000	4150000	125
50000	7950000	0	23500	6200000	75

## Sheet: Bacterial adhesion test (Fig 5)
All cells are CFU/sample
S. aureus ATCC 25923 - 4h incubation							Starting inoculum [CFU/mL]
Titanium		UHMWPE				Run	S. aureus	E. coli
Uncoated	PEL-10/HA144-1	Uncoated	PEL-10/HA144-1			1	1.725e+07	1.00643e+07
1880000	0	388000	75			2	3.07446e+07	3.68934e+07
2780000	25	715000	0			3	27250000	5.15659e+07
9170000	1330	663000	50			4*	1.37888e+07
4020000	0	900000	2950
2590000	150	1190000	1530			* One run for 24h incubation had to be performed again due to incorrect plating and uncountable plates
5330000	75	460000	1730
12000000	600	441000	3400
12900000	3830	178000	1800
9630000	34400	758000	2650
S. aureus ATCC 25923 - 24h incubation
Titanium		UHMWPE
Uncoated	PEL-10/HA144-1	Uncoated	PEL-10/HA144-1
62500000	5690	13100000	3450
66600000	200	8810000	200
154000000	225	Uncountable	125
94600000	175	9860000	8030
76000000	1700	4740000	775
81600000	75	7560000	300
1600000	2100	8630000	1450
Uncountable	0	9590000	200
73400000	150	7150000	300
E. coli ATCC 25922 - 4h incubation
Titanium		UHMWPE
Uncoated	PEL-10/HA144-1	Uncoated	PEL-10/HA144-1
43900000	6080	6410000	1480
64000000	925	12500000	200
12100000	1380	11800000	0
27600000	4780	9570000	25
60600000	275	10400000	0
32000000	25	5350000	250
63000000	50	8090000	5020
42600000	0	6830000	1530
43200000	25	6880000	450
E. coli ATCC 25922 - 24h incubation
Titanium		UHMWPE
Uncoated	PEL-10/HA144-1	Uncoated	PEL-10/HA144-1
78100000	6820	10500000	4000
45500000	9770	17000000	1600
87800000	500	11800000	25
93200000	45500	32700000	2380
56700000	2250	28300000	225
115000000	475	34900000	375
63400000	14200	9350000	475
61500000	250	14900000	300
50000000	3100	19500000	225

## Sheet: Cell viability (Fig 7)
L929
WST - 1 - cell viability [%]
Untreated cells	1% Triton-X	Titanium					UHMWPE
		100% PEL-10/HA144-1	50% PEL-10/HA144-1	25% PEL-10/HA144-1	12.5% PEL-10/HA144-1	Uncoated	100% PEL-10/HA144-1	50% PEL-10/HA144-1	25% PEL-10/HA144-1	12.5% PEL-10/HA144-1	Uncoated
100	6.21903	64.3905	79.981	87.619	95.3143	85.6095	92.2476	105.438	115.848	118.057	101.657
100	5.674	76.3067	85.5055	87.9814	92.8387	83.5454	70.5295	78.3184	106.293	106.508	95.3318
100	4.72583	64.7438	73.2578	79.1314	91.0585	69.9423	50.0638	73.3854	89.6257	101.823	86.9102
100	2.93538	63.3991	75.2245	78.8801	76.5269	66.7982	94.9877	100.143	99.7139	99.7139	98.6927
100	3.06486	51.1825	67.7766	78.951	85.6307	70.7465	89.2405	92.5954	95.7652	95.9452	91.4404
100	2.85559	51.6227	59.0291	69.35	74.821	64.9896	59.632	88.3238	95.6305	97.9422	94.665
100	7.53872	102.621	126.323	143.872	146.443	119.184	84.361	115.315	121.118	122.379	100.325
100	6.78427	75.0711	104.94	120.592	131.531	106.135	88.708	108.594	110.461	123.233	96.79
100	6.65684	91.1394	111.042	123.197	130.944	103.749	92.2185	96.3762	118.482	123.333	101.624
LDH - cytotoxicity [%]
1% Triton-X	Titanium					UHMWPE
	100% PEL-10/HA144-1	50% PEL-10/HA144-1	25% PEL-10/HA144-1	12.5% PEL-10/HA144-1	Uncoated	100% PEL-10/HA144-1	50% PEL-10/HA144-1	25% PEL-10/HA144-1	12.5% PEL-10/HA144-1	Uncoated
100	15.1919	13.9752	22.1987	20.0594	10.1479	70.4026	52.5813	35.0741	26.7717	14.9368
100	23.5228	15.3313	18.8133	22.8714	3.10708	60.9974	59.1686	29.284	29.2091	11.0226
100	10.4905	17.9836	21.9082	25.6189	10.4431	32.0177	28.3069	28.8302	29.0681	16.6039
100	19.8855	11.366	12.7418	13.0065	10.0432	43.68	23.0782	16.9224	14.1882	8.2442
100	18.7558	9.8566	11.958	12.7621	7.29816	6.76832	10.3316	11.4464	13.3285	6.64035
100	11.1008	14.0793	13.2965	13.1055	5.01002	12.1702	13.3538	15.206	14.824	6.44198
100	7.51468	13.2495	14.3563	16.1497	5.52185	38.9336	19.8474	22.4379	25.25	10.8358
100	35.4883	23.4019	24.232	23.3286	4.79523	32.2899	21.5946	27.4553	26.332	11.1732
100	11.2693	18.3791	22.6675	24.8918	9.68704	24.5251	45.7617	24.8463	25.3966	12.5997
Saos-2
WST - 1 - cell viability [%]
Untreated cells	1% Triton-X	Titanium					UHMWPE
		100% PEL-10/HA144-1	50% PEL-10/HA144-1	25% PEL-10/HA144-1	12.5% PEL-10/HA144-1	Uncoated	100% PEL-10/HA144-1	50% PEL-10/HA144-1	25% PEL-10/HA144-1	12.5% PEL-10/HA144-1	Uncoated
100	0.64581	77.7926	104.82	111.041	112.31	92.1756	87.8927	106.613	114.11	117.833	94.3194
100	0.27693	51.9417	100.443	111.694	113.325	93.4578	91.1676	105.143	108.044	112.086	94.4938
100	0.419723	62.7796	102.898	107.797	111.103	97.8766	94.6727	108.726	114.927	118.489	101.014
100	0.431735	73.5669	105.929	116.142	118.417	71.4115	81.4143	101.83	105.531	112.396	90.4339
100	0.216936	92.3854	104.292	107.198	111.734	94.6042	60.9716	103.996	104.404	108.523	85.1941
100	0.238309	52.157	103.592	109.791	113.956	92.8963	80.8065	105.113	109.981	115.157	89.8854
100	0.219329	88.4964	108.569	117.351	115.583	81.7707	59.8702	105.722	109.177	112.69	94.5373
100	0.124934	64.7109	102.988	107.821	114.55	93.1974	69.8406	103.07	107.718	109.556	78.1368
100	0.273467	73.2328	113.568	123.609	126.993	101.431	59.0011	109.945	115.685	121.65	72.3366
LDH - cytotoxicity [%]
1% Triton-X	Titanium					UHMWPE
	100% PEL-10/HA144-1	50% PEL-10/HA144-1	25% PEL-10/HA144-1	12.5% PEL-10/HA144-1	Uncoated	100% PEL-10/HA144-1	50% PEL-10/HA144-1	25% PEL-10/HA144-1	12.5% PEL-10/HA144-1	Uncoated
100	12.5046	4.8974	3.52062	4.93892	9.43421	8.56753	4.61596	3.39792	3.66063	9.87241
100	26.2308	7.24431	4.97549	5.5076	9.27431	3.9304	3.99857	2.34546	0.996979	7.65842
100	16.5864	5.46441	4.55946	5.13021	5.64453	7.56344	5.9233	3.93889	4.44782	10.9549
100	18.0578	5.52207	3.48762	2.91404	17.2813	9.07154	4.38689	3.65549	3.8998	10.4962
100	5.22128	3.12452	3.32152	2.95806	5.75883	21.8039	6.30457	4.64372	4.5887	13.6633
100	31.6953	4.36692	2.21766	2.73428	6.90499	15.081	10.5631	3.0904	4.69493	16.8626
100	4.09444	1.67763	1.15913	1.16556	11.9212	23.976	6.64257	5.16367	5.03191	10.5681
100	17.9194	3.88565	2.49667	1.85561	6.35834	17.5722	4.84711	4.25417	4.79862	17.8631
100	18.705	1.18082	3.08762	3.44624	10.4284	25.2725	5.28039	3.77073	3.87547	21.4221

## Sheet: Cell morphology (Fig 8)
Area [pixels]
Nucleus			Cytskeleton
Control	Uncoated	PEL-10/HA144-1	Control	Uncoated	PEL-10/HA144-1
620	356	293	6172	2443	293						Identified outliers with ROUT for Nucleus data
608	686	590	1863	1971	590						Number	Control	Uncoated	PEL-10/HA144-1
615	780	360	5827	3499	360						#109	1642
895	520	417	2476	3065	1125						#637	2075
646	353	318	1727	4313	318						#645	1335
404	700	406	1524	2139	406						#646	1382
587	469	185	2081	3085	185						#670	1790
602	662	559	5941	2160	559						#735	1782
366	706	564	4019	1426	564						#773	1772
436	507	372	2757	5001	372						#808	1330
425	679	423	1591	5018	423						#902	1490
855	335	383	2987	5197	383						#1006	1786
706	373	239	1251	3394	239						#1017	1344
549	701	238	872	2079	238						#223		1346
270	733	454	2672	5342	454						#328		1221
566	799	496	3108	2977	496						#345		1430
211	556	356	4886	3767	356						#434		1314
399	553	309	5085	5144	309						#461		2298
686	495	476	1296	3279	476						#531		1471
529	806	582	4399	322	582						#534		1430
866	445	496	4291	2363	496						#634		1635
762	524	628	2750	3036	5550						#636		1240
1168	871	559	6490	3578	559						#700		1213
351	493	417	3695	3663	417						#753		1242
684	322	331	5746	4243	331						#778		1334
664	436	376	6122	2185	376						#101			826
599	713	297	1560	2909	297						#145			845
740	579	200	1946	2254	200						#209			975
628	445	622	3363	2485	622						#263			852
752	704	480	3025	2447	1195						#286			1969
659	447	600	4080	3004	4836						#331			1485
310	494	516	11654	2903	516						#409			920
367	440	414	2978	3438	414						#431			914
513	455	314	7096	2917	314
519	454	335	2938	2951	335
515	548	352	6635	4547	3283
1251	422	326	2736	3019	326
606	645	550	2701	4549	1249
719	499	375	4006	2782	375
622	503	281	1969	1648	281
775	672	264	2974	4010	264
592	609	358	1733	1119	358
705	782	477	1927	2879	477
562	533	445	3318	3915	445
570	371	273	3886	4454	273
831	441	450	2497	5134	450
380	185	597	3745	2387	597
392	354	315	5867	3622	315
776	472	370	5234	4695	370
595	541	524	3757	3782	2414
487	759	286	3441	4120	286
667	455	319	3373	1930	319
854	483	349	3077	4190	349
519	891	291	2714	4756	291
874	690	277	4569	3352	277
551	512	285	2905	2124	285
521	393	275	4479	4197	275
515	525	481	3491	3254	481
496	924	455	7222	2997	455
573	661	308	3683	4273	308
528	441	555	1372	3918	555
877	463	300	3590	3633	300
574	637	236	3208	4706	236
948	455	529	1728	4538	529
894	600	263	4399	4069	263
427	672	359	3267	3607	359
814	549	302	3190	3796	302
625	1016	333	2718	3894	333
404	837	321	3846	3334	321
626	760	267	2522	4985	267
561	747	363	3178	2370	363
554	620	579	3103	1673	579
527	871	255	3389	3700	255
581	589	312	5352	3216	312
460	752	300	3452	2110	300
721	493	414	4295	2561	414
537	404	484	3895	1964	484
565	755	343	4499	3871	343
867	734	371	3089	7541	371
587	512	353	2424	4237	353
688	545	370	2050	8597	370
619	435	338	2691	2222	338
631	750	579	2919	5002	579
502	942	533	3509	8513	3170
913	790	267	4660	2238	2092
500	1023	327	4068	3148	327
452	437	270	4677	3361	270
514	722	292	3696	3274	292
498	972	244	1095	2092	244
657	464	425	2817	1335	425
619	517	359	3097	5513	359
543	515	519	4056	4599	519
629	473	287	3286	2288	287
768	237	526	3272	3968	1144
476	227	491	2431	5570	491
528	918	323	8328	3510	323
558	804	353	2517	4799	353
543	428	596	5023	2403	716
500	676	417	3002	3488	2460
566	942	361	4004	4209	2660
636	670		3826	3151	1677
1143	563	316	5000	3368	316
568	497	374	8200	540	374
599	411	424	2076	3103	424
557	604	325	1225	3976	325
634	463	241	3532	2669	241
533	576	377	2400	2427	377
1074	540	488	1575	3975	488
	525	334	5829	3974	334
389	443	305	6699	1141	305
245	893	394	4141	2430	394
476	434	375	3305	2133	375
560	445	331	2131	3138	331
443	757	300	4378	1118	300
632	741	325	3095	3746	1942
531	184	601	4052	2938	601
625	404	320	2111	3336	320
496	638	359	4483	1847	359
253	477	602	3065	2145	602
618	729	409	3327	4086	409
357	298	363	3386	2666	363
1039	568	378	3968	3928	378
499	687	623	4538	2925	1045
865	563	334	603	1801	334
548	670	595	1781	4039	595
486	640	254	4039	7880	254
583	438	344	3609	4352	344
647	794	784	4971	1400	784
1002	486	319	3268	1961	1607
198	581	561	2477	721	561
484	267	359	3286	1642	359
561	193	410	2157	473	4920
568	530	294	2018	1433	477
762	459	296	5128	317	296
539	688	179	2910	3940	179
491	477	226	4941	2363	226
545	611	245	4060	3668	245
449	755	179	5955	3783	179
298	941	286	5448	7066	286
582	670	290	2918	1999	290
545	371	538	4774	4275	538
984	467	661	5315	4829	661
669	389	361	5626	2563	361
1007	297	393	3162	3181	393
628	471		3966	1913	845
512	186	516	4428	1718	516
525	317	338	8314	4185	338
580	625	390	4414	3959	390
288	363	459	4632	2155	459
879	492	425	3392	1592	425
354	888	402	3613	1740	402
578	1206	381	2907	4260	1391
633	427	426	4337	3482	1837
828	886	673	4537	2107	673
756	541	414	1587	2327	912
593	519	404	2966	420	404
586	527	670	3971	2671	670
894	242	375	2172	2283	375
712	262	691	4337	3378	691
580	480	442	2794	2903	442
588	543	336	2183	1769	336
780	401	368	3264	3982	368
554	236	379	1525	5027	379
619	278	448	2711	2252	448
704	646	371	3556	3277	1085
523	547	460	4986	1579	718
768	464	413	4458	2858	413
540	688	357	3468	3035	4722
364	420	403	840	4420	1801
645	531	365	863	3625	365
238	653	394	4100	3163	394
522	753	646	2587	1921	646
611	462	462	2302	2954	462
595	484	437	3537	3219	437
822	764	455	686	4622	455
875	980	412	1614	3465	412
254	447	555	3976	3917	555
262	510	483	3124	3511	483
623	439	409	2800	2236	409
698	505	438	1433	3197	438
452	377	384	3099	2512	384
532	548	662	2573	1943	662
274	528	379	4071	1673	379
367	200	419	2424	2012	419
689	476	726	3371	2718	726
596	573	416	2920	4249	416
548	832	408	3248	3195	408
320	1165	452	5181	3125	452
494	624	715	3758	2967	715
583	1052	686	5004	5339	686
545	716	387	1556	2837	387
571	451	416	732	2197	416
598	489	374	3213	4517	374
579	501	716	3521	2290	716
513	449	734	2139	1976	734
898	477	323	2650	1628	323
571	696	609	3490	1545	609
621	493	638	3588	4478	638
366	843	386	2970	1870	386
202	712	433	2093	3095	433
562	562	417	3383	3668	417
731	625	352	335	3787	352
577	942	466	319	730	466
540	497	455	293	3496	455
583	468	748	2833	2234	1543
529	550	391	2998	3434	391
555	405	719	3102	3969	719
514	488	361	1994	3058	361
519	428		3970	1410	975
832	434	442	2111	3732	442
477	899	533	4492	2649	533
242	583	419	4240	2052	419
242	630	378	3040	1040	378
578	525	376	3733	2933	376
237	710	386	3350	3332	386
1163	403	740	1428	5480	740
515	486	394	2195	2960	394
903	478	502	6964	2708	502
438	680	658	2455	2218	658
376	815	560	2381	2977	560
433	936	364	2701	2186	364
324	435	475	4875	3210	475
769		357	2348	3384	357
722	498	443	1601	3444	443
513	504	447	4693	1621	447
694	396	466	2308	2297	466
561	848	723	2160	4539	723
444	513	373	4564	1964	373
574	836	423	2543	2463	423
393	614	567	4051	2659	567
533	592	366	3071	2555	366
622	706	342	3575	870	342
520	568	506	5646	2917	506
494	485	307	1766	2405	307
637	502	263	2278	2465	263
521	572	414	3745	2490	414
454	526	332	2255	4009	332
751	426	284	4921	3258	284
524	585	426	2471	2353	426
545	708	265	2156	1222	265
1031	786	283	2875	2334	283
492	458	298	3572	1398	4998
874	562	350	3743	2204	350
548	508	486	1778	2918	486
828	188	449	4970	1367	449
982	547	628	3348	2525	628
407	321	562	3236	2444	3628
578	500	447	2844	1230	447
737	693	370	5053	5039	370
437	540	455	3863	1005	455
1020	603	197	1373	1543	197
653	656	312	4571	1356	312
525	497	281	1244	1473	281
653	844	760	4434	1346	856
725	450	282	3840	1758	282
712	373	452	4261	2047	1868
585	559	298	4191	3812	1509
803	540	278	3473	1738	278
523	591	400	4767	4566	400
718	630	306	2693	2555	306
550	372	300	2564	1029	300
666	889	508	2753	2020	7951
632	515		2657	4456	852
301	436	373	3655	1880	373
695	400	475	3317	3872	475
343	342	356	3461	3544	356
537	238	445	1920	2203	445
823	452	372	3584	487	372
870	572	304	1941	1821	304
708	565	179	2679	1125	179
619	209	316	2243	2582	316
589	639	411	1979	3914	1130
625	733	298	2557	496	298
485	177	263	4600	1933	263
741	382	275	1220	3514	275
556	996	259	2516	3466	259
562	467	292	2280	6683	292
733	938	178	5928	3070	178
753	826	258	2883	1950	258
722	528	276	5947	2045	276
521	487	232	2045	2477	232
612	227	259	2420	1066	259
514	233	350	1249	3808	350
551	575	455	918	1864	455
477	729	790	2774	2343	790
495	495		1163	1174	4746
565	834	358	1340	1662	358
892	587	454	3982	2130	454
298	442	308	1588	1786	308
791	1065	408	4004	1834	1985
882	574	784	2266	3186	2095
806	465	622	3403	2694	1445
476	506	384	7186	1302	384
983	491	346	2535	1249	346
567	252	417	4859	1950	417
568	656	517	3138	2544	517
498	282	355	3417	1394	355
317	599	689	2720	865	689
847	436	552	2878	1410	552
413	441	557	3359	1663	3748
380	443	467	1515	956	467
939	444	282	5683	1432	282
707	443	516	2566	3561	516
1048	570	419	5728	1438	419
600	750	412	2936	1701	412
576	414	371	3471	1917	371
1025	560	362	2679	4409	362
652	487	395	3453	3558	395
732	522	397	2981	3398	397
633	445	297	2865	1083	297
557	395	237	2863	3295	237
633	443	190	4628	1619	190
639	398	434	5514	6158	2251
526	468	392	2223	6262	392
445	272	374	4438	1868	2580
1044	567	365	3249	1755	6369
502	520	421	2415	2133	421
939	558	415	2470	1773	415
660	312	549	3367	2984	549
596	570	375	2200	1958	375
488	566	710	3249	2690	710
539	484	396	3261	3746	396
651	573	401	3205	1260	401
562	412	452	5603	1813	3223
523	783	490	3649	2175	490
693	500	748	2821	1875	748
1005	966	406	2532	2900	406
549		586	3974	2402	586
582	641	421	3549	2715	421
568	703	539	2671	2941	539
510	395		4193	2221	2527
538	533	439	2609	3872	439
566	674	430	2462	3428	430
526	500	740	1518	3869	740
548	445	448	1622	3774	1400
767	601	582	3843	2368	582
618	546	324	4129	5302	693
771	445	477	3919	2488	645
646	503	495	2676	2012	495
565	453	515	1464	431	515
558	569	411	3248	4536	411
892	517	692	5327	2000	692
948	596	313	2963	2222	313
609	744	331	2219	3565	331
1082		333	1066	2384	333
339	493	280	4009	3767	280
664	1052	376	4714	2927	376
470	464	446	2921	5630	2871
433	623	285	4107	5440	3214
996	446	598	2747	4554	598
1070	720	336	1869	4324	336
605	690	339	4128	2713	339
542	579	362	7822	3561	362
355	625	203	2279	3607	203
765	685	737	1795	4299	3622
870	502	426	2891	1450	1555
952	375	311	3582	2308	311
516	580	289	4255	5007	289
370	1088	247	2666	3289	247
666	583	456	3660	4640	456
707	412	457	5782	5892	457
618	297	612	6179	4055	612
967	738	575	3808	3086	575
522	392	418	5202	3935	418
467	554	204	3900	3179	204
952	385	437	330	3630	437
1033	420	312	324	6225	312
541	443	259	320	5184	259
511	511	334	1076	5023	334
523	560	375	4264	2142	375
866	901	456	4953	3878	456
874	753	492	2743	2735	492
1212	391	303	2740	417	303
532	757	369	3416	2879	369
584	456	351	4784	3600	351
976	734	389	2256	4935	389
702	601	369	3966	4200	2229
612	661	472	4182	2635	2637
555	438	532	2927	3231	532
242	431	346	4364	2145	346
242	871	369	3860	2350	369
242	724	370	3420	2707	370
425	722	360	4241	1326	360
183	687	366	4024	2293	366
556	541	442	5132	3273	442
277	472	513	4252	3384	513
959	599	329	3639	3916	329
525	495	369	4970	2364	369
597	515	390	5238	1806	2077
613	896	345	2345	3657	345
559	614	265	3170	4112	265
788	755	741	3919	2273	741
412	509	411	4569	3457	411
695	558	361	4347	3274	361
494	581	370	4679	2480	370
385	417	183	2691	4271	183
804	509	397	3167	3788	397
424	552	305	5688	4159	2152
783	1084	519	4368	3465	519
603	634	617	3638	1796	617
553	549	424	4864	2664	424
880	489	675	2754	1651	675
867	643	339	3668	5204	339
446	814	307	2904	2196	307
701	523	361	962	4388	361
963	254	327	3214	6272	327
497	324	302	3366	3665	302
564	573	432	2990	7843	432
462	612		3247	3278	920
771	872	293	2287	4254	293
708	549	528	2263	3979	528
769	1002	309	2449	3744	309
576	336	353	3413	4113	353
559	617	327	3414	2931	327
735	705	332	3764	3946	332
592	272	365	3269	3666	8913
974	796	535	4252	3164	1923
601	776	461	3939	4167	461
476	482	471	3337	5428	471
914	893	457	4254	2556	457
494	773	357	3557	3671	357
268	623	299	4073	3532	299
522	488	352	4112	3706	352
574	431	343	4487	851	1174
528	552	397	2088	3541	397
504	347	358	2002	2846	358
483	1040	315	4142	1100	368
518	318	485	2150	4403	485
503	604	557	4754	3214	2964
494	835	525	1947	4926	525
450	661		2742	2260	914
652	708	414	2333	4090	414
623	552	439	2749	4326	439
566		357	3431	3203	357
807	545	371	2667	2710	860
790	822	292	3154	3536	292
866	679	312	1302	9685	312
878	530	311	1209	4544	311
495	605	506	3150	4242	506
508	676	572	1201	3991	572
804	958	427	2847	2072	427
473	696	559	1752	1706	559
490	1092	427	3666	2549	427
965	525	233	2439	3690	233
263	652	274	1964	3645	274
586	577	325	2402	4887	325
272	582		1319	2053
544	222		2346	3778
528	842		1658	3127
657	532		4644	5582
679	290		3997	2327
514	759		4081	4356
593	527		2570	3593
411	982		1846	3704
245	448		5092	2455
540	774		1251	6724
303	861		2078	3034
475	500		3046	2907
540	517		2115	2798
537	555		3386	2966
639			5252	5662
465	551		3159	4250
498	824		2944	2687
276	869		4485	2776
793	785		1316	2812
412	525		4780	3115
685	540		2888	5930
975	642		2335	6295
739	660		2115	4485
511	927		2895	3871
480	460		3298	3871
1124	627		2060	2475
450	460		1705	4296
584	855		4610	3050
584	521		3043	3851
580	702		2285	2195
680	754		726	823
744	857		2103	1694
504	476		3595	2811
610	1128		820	4080
822	561		3663	4879
429	610		2930	2822
915	559		2772	2190
472	535		1533	1179
855	727		3444	2113
448	490		5434	419
844	727		2916	405
1121	490		2526	475
548	490		3724	5415
247	777		2079	1750
686	986		1949	1485
499	1057		3241	2228
574	491		5107	585
507	680		2276	606
441	908		5153	2532
877	626		3211	2282
482	648		3078	234
633	590		3084	1307
771	591		3869	2759
450	476		2790	381
488	520		2619	3986
772	815		3706	2160
821	472		4093	1403
626	550		1830	7097
471	756		4962	1126
821	540		1966	1876
508	534		3000	1798
595	437		1210	3336
534	474		3541	2896
623	934		1558	852
747	785		1907	1873
966	609		843	1715
549	528		1826	533
570	510		3472	3332
657	419		2347	1950
648	405		3950	2146
528	474		4805	824
514	835		3966	1467
638	526		1746	2049
602	537		1384	3674
503	524		1429	491
886	681		4042	3011
521	333		2983	1162
799	326		6506	2166
396	699		2913	1671
858	847		2949	3504
484	197		2881	908
541	260		2607	849
325	631		3523	2426
668	381		3765	1002
647			3296	1267
528	454		1641	1969
499	430		3124	1117
514			4626	3027
781	465		4195	2133
983	525		2451	2470
547	438		2343	1753
599	869		3957	1643
534	718		3850	1455
470	505		1845	3357
665	535		1975	1748
909	723		2025	398
616	344		4531	3070
850	753		2916	3555
571	527		2160	3921
534	632		2998	683
530	389		2701	2986
529	417		3643	627
630	688		5474	1218
754	883		2187	2671
603	480		1283	1177
484	558		3318	899
525	446		2248	779
927	576		1491	1999
724	678		3875	1892
564	738		2436	917
580	256		3745	1721
845	255		2661	403
618	566		1920	2165
290	365		4375	331
374	430		1558	1922
560	846		3924	2003
1005	387		3453	1116
539	639		3715	264
568	399		3355	1596
595	512		2094	390
559	546		1337	373
862	526		1301	2658
611	810		2736	2486
979	486		1542	4898
461	871		5447	2786
469	493		2200	531
738	398		4581	821
471	916		749	2040
443	671		1358	439
671	822		3275	841
510	371		3211	452
697	773		3624	663
548	326		3263	476
497	412		3414	2298
630	816		2353	1988
634	483		3891	1346
636	237		1244	3036
607	270		1805	2755
660	491		3622	2067
585	630		1629	2990
497	506		2688	2381
577	560		2648	1761
546	403		4159	1246
796	726		4621	2520
453	318		2369	3910
871	880		2742	1835
546	431		6912	1576
881	923		3049	3755
305	180		3213	1407
577	671		2676	1840
900	390		4563	4036
682	373		2357	3077
897	686		1170	2870
752	578		3326	1593
568	1071		1114	8616
827	585		3195	2106
967	531		1787	4167
667	625		2530	973
638	725		2638	4805
240	431		3226	1418
351	713		3626	1848
626	439		2477	2618
652	492		3518	2767
644	386		4453	2198
592	227		12724	1117
531	647		5983	846
1239	468		2794	2212
795	427		4931	2953
656	573		4590	2771
1166	486		4082	3701
675	577		3558	2268
597	658		2462	2802
600	876		3603	1089
928	469		2062	2656
1027	412		4026	1634
337	738		2649	2643
661	792		10471	3645
298	647		3164	3171
704	457		2400	3133
641	446		2589	1570
688	772		2544	3030
642	415		3153	3003
1156	475		3750	1863
624	1173		4186	2245
747	649		2749	1569
554	545		3654	2766
741	439		4908	2019
1154			2989	3072
886	452		3174	574
550			4660	464
	585		5730	1092
857	854		3941	2467
554	264		3109	1662
576	292		6784	1156
722	478		7182	1849
642	559		3919	2242
521	492		3914	792
659	320		4606	1273
	205		8942	1723
	562		2410	213
586	781		6305	736
575	664		2638	431
532	674		2587	883
527	471		2457	3277
704	570		2033	1670
536	237		3133	2195
670	597		5957	2002
612	572		1577	508
687	444		4651	2504
689	679		3738	2224
643	548		5693	2298
842	637		4529	3262
1065	617		2999	3359
908	845		283	3100
578	569		1877	2439
717	498		3884	1982
833	498		2187	2283
1202	543		2615	2624
551	510		2034	6274
715	749		1581	5142
1010	508		3858	472
1030	466		2435	1375
681	538		1862	3602
	682		2825	1771
623	435		3368	1092
573	464		5807	1335
649	382		2898	3592
557	771		1906	779
870	448		2388	3679
979	533		4465	3749
532	458		2461	3692
729	815		2413	1997
689	293		2176	1859
677	414		2522	469
701	690		2656	383
1161	213		2345	2766
510	304		2698	1203
703	283		2307	3444
951	377		5082	319
664	689		3697	2038
229	494		3719	3347
597	454		4540	2582
615	729		1921	833
523	458		1708	4452
544	507		7048	2899
433	825		7073	2134
431	604		4908	2431
460	837		2047	2115
335	624		5503	3593
658	269		2517	2510
481	465		2820	1987
481	447		4847	2161
519	492		3469	2651
495			4272	1983
943	1107		2905	2396
536	1183		2831	2140
512	472		2488	1104
562	503		11453	1842
597	751		8453	2728
453	634		35223	2119
560	445		2210	2005
697	349		1710	2769
532	615		981	3797
615	338		4069	1498
501	714		4168	810
589	718		4198	2344
461	830		4789	2452
588	538		5268	3481
469	733		1572	2257
512	468		2193	2619
673	383		3753	7004
614	718		2462	2598
493	423		842	2640
853	656		4710	6514
999	319		3162	1342
657	476		6455	2053
429	574		4393	2366
832	800		5413	247
470	802		3501	5089
569	782		5467	4676
784	500		5234	1232
563	408		6578	790
756	517		5212	2664
531	540		6005	1094
801	533		5766	1985
548	556		2932	1283
973	500		2686	2834
654	432		5215	1524
	547		2973	3602
493	481		2491	3095
225	421		2529	570
282	487		5086	3096
531	571		6983	2788
1038	428		4453	1823
544	735		2082	6239
606	408		8031	3478
798	453		3319	2235
497	675		8587	4199
442	683		3530	3982
483	384		3540	3966
771	414		6330	3978
334	479		1917	2298
1018	568		5173	3890
796	677		3724	3251
904	480		2096	2681
781	589		3015	1753
576			3016	3436
819	509		1303	3815
842	493		1385	1679
773	963		6247	1225
746	511		3053	2559
854	521		2724	2396
848	544		4648	2442
725	483		1877	2642
685	247		8342	1369
624	837		3680	3449
718	806		3858	2201
459	368		974	1220
577	517		2624	1935
581	607		2295	1428
703	423		3925	2002
1103	616		3627	706
812	368		2560	1749
1002	516		2905
878	339		3151
1157	759		3870
	550		1252
675	550		2894
651	759		2449
1051	761		3821
529	485		1960
710			2035
347	722		9930
538	598		2940
577	563		1479
233	724		4188
313	883		2403
289	836		2107
749	662		4361
732	783		3188
618	722		3221
633	591		1941
525	458		2165
1155	655		4536
792	714		2573
640	348		972
289	270		1143
526	470		2262
535	620		3337
787	624		4566
821	539		4068
514	428		3201
611	559		3683
727	424		2554
619	433		9026
642	441		2570
585	567		3372
549	178		3334
611	534		5417
654	277		3302
650	665		3379
	475		3073
688			5246
364			3447
696			4328
1148			4010
463			3668
951			2314
685			5760
569			2989
581			2086
493			3577
658			4447
546			5001
445			3518
408			342
567			285
886			305
973			2387
741			1035
626			2428
654			1897
417			1648
651			1500
527			1755
1211			1169
553			2970
711			2951
611			3673
1030			3207
684			3132
568			3755
591			3039
744			3169
598			1747
620			1818
593			3579
616			4084
529			4730
964			2974
624			1114
570			5011
551			3142
683			2264
703			2220
974			1442
242			2278
230			2680
232			3796
536			4530
635			2356
559			2548
376			4649
471			4126
540			3696
337			2302
617			2900
268			1039
286			2727
632			2693
221			6721
508			2261
674			3476
638			1388
659			3352
554			5310
589			2783
632			1796
522			5840
314			3144
301			5563
581			3935
578			4068
691			4688
561			4958
502			3162
726			4095
508			2875
663			3566
626			2629
309			2173
553			4620
746			3320
530			4875
722			2354
737			4157
560			1505
926			5588
659			2318
534			2788
518			6213
821			4003
357			3565
662			1858
555			2966
			5272
445			3669
681			2680
346			2962
519			4435
925			4959
523			2586
375			3309
899			3982
500			2285
909			2413
569			4301
517			2703
616			2395
1006			4130
679			3571
663			7627
493			3417
563			2319
567			2055
468			2017
689			2299
601			4391
807			1530
556			5978
565			3639
523			3480
553			3143
520			2280
502			1188
492			4227
936			3487
807			2560
597			2842
887			2520
792			2509
913			991
943			2656
510			2207
614			1175
708			6042
697			2761
737			2131
622			2076
735			3277
558			2071
490			2823
630			2211
509			3306
564			2782
617			5045
620			1983
685			4663
1062			1168
933			1245
455			2753
456			3795
512			3378
564			5833
771			3845
434			3212
908			4182
600			3955
728			3109
605			2949
410			2954
251			9523
979			6705
629			2618
538			2577
716			1717
551			2760
558			4591
300			4226
593			2690
429			2752
263			2575
961			5205
618			3781
760			4172
595			2699
628			3255
705			2330
682			3137
572			3756
669			3274
611			5608
901			2659
666			2008
835			4685
507			3694
739			4739
665			4143
952			2517
511			4669
517			3919
1001			2380
615			1190
633			3796
634			3323
772			1465
634			4883
524			6013
561			4715
			4839
814			2887
558			1031
800			3262
490			3805
992			987
1204			1291
745			708
857			2136
521			1357
576			2754
			3043
615			2292
806			1755
605			3779
575			2001
588			3388
522			331
695			318
749			321
565
709
556
607
916
1013
539
661
960
601
593
303
711
781
273
852
1025
624
924
783
412
986
707
394
641
293
517
310
652
521
517
630
568
647
591
232
232
232

## Sheet: Viability direct contact (Fig 9
Cytotoxicity [%]
LDH max	Plastic control	Ti uncoated	Ti PEL-10/HA144-1
100	0	-7.77778	-4
100	0	-11.4286	-9.52381
100	0	-17.9688	-8.59375
Protein [µg]
Day	Control			Ti			Ti coating
1	10.5793	6.87546	7.73386	7.05498	5.43569	5.62143	6.48131	6.30401	5.95266
3	15.9618	9.94202	10.3374	5.74962	5.67679	5.80102	6.48357	4.44923	5.12736
7	59.3651	49.218	56.1302	5.77287	5.0968	6.5936	6.46213	7.32318	7.49969
14	222.15	191.306	212.249	60.6403	35.044	38.8601	30.4289	23.9215	33.1001
Metabolic activity per cell [Absorbance / µg protein]
	Day 1			Day 3			Day 7
Ti uncoated	0.004857	0.003407	0.005213	0.035752	0.029264	0.023571	0.039508	0.030865	0.013529
Ti PEL-10/HA144-1	0.008655	0.003498	0.005458	0.027212	0.015404	0.018222	0.045876	0.039873	0.030646

## Sheet: Osteogenic markers (Fig 10)
Osteoprotegerin/protein [pg/µg]
	Unstimulated			Stimulated
Plastic control	0.041864	0.031163	0.032152	0.079022	0.045507	0.048068
Ti uncoated	0.219947	0.169817	0.129058	0.085812	0.457897	0.098643
Ti PEL-10/HA144-1	0.023181	0.172309	0.109735	0.260861	0.367003	0.391177
Mineralization [absorbance]
	Ti uncoated			Ti PEL-10/HA144-1
Basic medium	0.012978	0.017433	0.011883	0.013211	0.010156	0.008772
Osteogenic medium	0.039556	0.023456	0.026139	0.040844	0.016433	0.037683
